# Supplementary material for: Description of antibiotic treatment in adults tested for Clostridioides difficile infection: a single-center case–control study
Source: BMC Infect Dis. 2022 Jan 29;22:104. doi: 10.1186/s12879-022-07085-z (PMC8801153; doi:10.1186/s12879-022-07085-z)
Supplement: Supplementary file 1 — Additional file 1: Raw data used in statistical analysis. [file 12879_2022_7085_MOESM1_ESM.xlsx]

## Sheet: 전체
I.Patient ID		II.Demographic information		III. Pathogen information																	IV.Admission information								V.Comorbidity													VI.Clinical information
Subject ID	Ward	Gender	Age	GDH	toxin EIA	GDH+/toxin EIA+	GDH+/toxin EIA-	toxin PCR	G+T-P+	G+T-P+	G-T-	G-T-P-	G-T-P+	Discrepancy	VRE/CRE	OB	G-/T(G)+	G+/T(G)-	G-/T(G)-	G+/T(G)+	Inpatient/Outpatient at the time of diagnosis				ICU admission				DM	COPD	CHF	HTN	CKD	Chronic liver Dz.	Malignancy	inflammatory bowl disease	CVA	HSCT	Solid organ transplant recipient	Use of corticosteroid ≥20mg PD for ≥2weeks	Anticancer chemotherapy within 6month	Vital sign		Diarrhea			Prior laxative use within 24hr of diagnosis	Ileus	loose stool
																					1.Y 2.N	Date of admission (yy-mm-dd)	Date of discharge (yy-mm-dd)	Hospital day	1.Y 2.N	Date of ICU admission (yy-mm-dd)	Date of ICU discharge (yy-mm-dd)	ICU day														Fever	MAP<65mmHg	1.Y 0.N	consistency (Bristol stool classifiction)	Average number of stool passing
YS1-1	71	1	71	1	0	0	1	1	0	1	0	0	0	1		0	0	0	0	1	1	2020-06-23	2020-07-02	9	0			0	0	0	0	0	0	1	1	0	0	0	0	0	0	1	0	1		4	0	0	0
YS2	82	0	88	1	0	0	1	1	0	1	0	0	0	1		1	0	0	0	1	1	2020-06-14	2020-07-29	45	0			0	0	0	0	1	0	0	0	0	1	0	0	0	0	0	0	1		3	0	0	0
YS3	121	1	83	1	0	0	1	1	0	1	0	0	0	1	1		0	0	0	1	1	2020-11-01	2020-11-24	23	1	2020-11-01	2020-11-05	4	1	0	0	1	1	0	0	0	0	0	0	0	0	1	0	1		3	0	0	0
YS4-1	82	0	87	1	0	0	1	1	0	1	0	0	0	1		0	0	0	0	1	1	2021-02-12	2021-03-05	21	0			0	0	0	0	1	0	0	0	0	1	0	0	0	0	1	0	1		2	0	0	0
YS5	122	1	83	1	0	0	1	1	0	1	0	0	0	1	1		0	0	0	1	1	2020-10-28	2020-11-20	23	0			0	0	1	0	0	0	0	0	0	1	0	0	0	0	1	0	1		7	1	0	0
YS6	81	0	79	1	0	0	1	1	0	1	0	0	0	1		0	0	0	0	1	1	2020-07-18	2020-12-03	138	0			0	1	1	1	1	0	0	0	0	0	0	0	0	0	0	0	0		0	0	1	0
YS7	122	1	42	1	0	0	1	1	0	1	0	0	0	1			0	0	0	1	1	2021-03-05	2021-03-14	9	0			0	0	0	0	0	1	0	1	0	0	0	0	0	1	0	0	1		5	0	0	0
YS8	121	1	80	1	0	0	1	1	0	1	0	0	0	1			0	0	0	1	1	2020-08-18	2020-08-27	9	0			0	0	0	0	0	0	1	1	0	0	0	0	0	1	1	1	1		3	1	0	0
YS9	112	0	73	1	0	0	1	1	0	1	0	0	0	1	1	0	0	0	0	1	1	2020-10-26	2020-11-06	11	0			0	0	0	1	1	0	0	0	0	1	0	0	0	0	1	1	1		2	0	0	0
YS10	111,112	0	71	1	0	0	1	1	0	1	0	0	0	1			0	0	0	1	1	2020-05-06	2020-08-14	100	1	2020-05-08	2020-06-27	50	0	1	1	1	0	0	0	0	0	0	0	0	0	0	0	1		7	0	0	0
YS11	122	1	60	1	0	0	1	1	0	1	0	0	0	1			0	0	0	1	1	2020-04-29	2020-06-11	43	1	2020-05-05	2020-05-29	24	1	0	0	0	0	1	1	0	1	0	0	0	0	1	0	1		3	1	0	0
YS12	122	0	69	1	0	0	1	1	0	1	0	0	0	1			0	0	0	1	1	2020-06-08	2020-06-19	11	0			0	0	0	0	1	0	0	0	0	0	0	0	0	0	1	0	1		7	0	0	0
YS13-1	112	0	103	1	0	0	1	1	0	1	0	0	0	1		0	0	0	0	1	1	2020-06-18	2020-09-15	89	1	2020-06-18	2020-06-18	0	1	0	1	1	0	0	0	0	0	0	0	0	0	1	0	1		3	0	0	0
YS14-1	ER	1	77	1	0	0	1	1	0	1	0	0	0	1			0	0	0	1	1	2020-06-18	2020-06-25	7	0			0	1	0	0	1	0	0	0	0	1	0	0	0	0	0	0	1		3	0	0	0
YS15	122	0	88	1	0	0	1	1	0	1	0	0	0	1			0	0	0	1	1	2020-09-09	2020-09-16	7	0			0	1	0	1	1	1	0	0	0	0	0	0	0	0	1	0	1		5	0	0	0
YS16-1	ICU	1	61	1	0	0	1	1	0	1	0	0	0	1			0	0	0	1	1	2020-10-25	2021-04-07	164	1	2020-10-27	2020-12-09	43	1	1	1	1	1	0	0	0	1	0	0	0	0	0	1	1		4	0	0	0
YS17	121	1	76	1	0	0	1	1	0	1	0	0	0	1			0	0	0	1	1	2020-10-15	2020-11-05	21	1	2020-10-17	2020-10-19	2	1	1	1	1	0	0	0	0	0	0	0	0	0	0	0	0		0	0	0	1
YS18	OUT	1	90	1	0	0	1	1	0	1	0	0	0	1	1	0	0	0	0	1	1	2021-01-27	2021-03-04	36	1	2021-01-28	2021-02-09	12	0	0	1	1	0	0	0	0	0	0	0	0	0	0	0	1		4	0	0	0
YS19	ICU	1	69	1	0	0	1	1	0	1	0	0	0	1			0	0	0	1	1	2021-01-31	2021-02-23	23	1	2021-01-31	2021-02-23	23	0	0	0	1	0	0	0	0	1	0	0	0	0	1	0	1		3	0	0	0
YS20	OUT	1	85	1	1	1	0	1	0	0	0	0	0	0			0	0	0	1	0			0	0			0	1	0	1	1	1	0	0	0	0	0	0	0	0	0	0	1		3	0	0	0
YS21	112	1	77	1	1	1	0	1	0	0	0	0	0	0			0	0	0	1	1	2021-02-10	2021-02-18	8	0			0	1	0	0	0	0	1	1	0	0	0	0	0	0	0	0	1		8	0	0	0
YS22	122	1	91	1	1	1	0	1	0	0	0	0	0	0		0	0	0	0	1	1	2021-01-27	2021-02-17	21	0			0	0	0	0	0	0	0	1	0	0	0	0	0	1	0	0	1		8	0	0	0
YS23	122	1	61	1	1	1	0	1	0	0	0	0	0	0		1	0	0	0	1	1	2021-02-14	2021-03-06	20	0			0	1	0	0	1	0	0	1	0	0	0	0	0	1	1	1	1		6	0	0	0
YS24	61	1	87	1	1	1	0	1	0	0	0	0	0	0			0	0	0	1	1	2020-05-19	2020-06-06	18	0			0	1	0	0	1	0	0	1	0	0	0	0	0	1	1	0	1		7	1	0	0
YS25	122	0	78	1	1	1	0	1	0	0	0	0	0	0			0	0	0	1	1	2020-07-18	2020-07-23	5	0			0	1	0	0	1	0	0	0	0	1	0	0	0	0	1	0	1		4	0	0	0
YS26	122	1	69	1	1	1	0	1	0	0	0	0	0	0		0	0	0	0	1	1	2020-10-28	2020-11-02	5	0			0	1	0	1	1	0	0	1	0	0	0	0	0	0	0	0	1		5	0	0	0
YS27	121	0	65	1	1	1	0	1	0	0	0	0	0	0			0	0	0	1	1	2020-08-17	2020-08-25	8	0			0	0	0	0	0	0	0	1	0	0	0	0	0	0	0	0	1		4	0	0	0
YS28-1	ICU	1	51	1	1	1	0	1	0	0	0	0	0	0			0	0	0	1	1	2020-07-04	2020-09-28	86	1	2020-07-04	2020-07-29	25	1	1	1	1	1	0	0	0	1	0	0	0	0	1	0	1		4	0	0	0
YS29-1	122	0	82	1	1	1	0	1	0	0	0	0	0	0		0	0	0	0	1	1	2020-10-05	2020-12-15	71	0			0	0	0	0	0	1	0	1	0	0	0	0	0	0	0	0	1		5	0	0	0
YS30	112	1	76	1	1	1	0	1	0	0	0	0	0	0			0	0	0	1	1	2020-10-22	2020-11-06	15	0			0	0	0	0	0	0	0	1	0	0	0	0	0	0	0	0	1		4	0	0	0
YS31	ICU, 121	0	91	1	1	1	0	1	0	0	0	0	0	0			0	0	0	1	1	2020-08-31	2020-10-08	38	1	2020-09-18	2020-09-19	1	0	0	0	1	0	0	1	0	0	0	0	0	0	0	0	1		3	0	0	0
YS32	61	1	65	1	1	1	0	1	0	0	0	0	0	0			0	0	0	1	1	2020-10-14	2020-11-02	19	1	2020-10-16	2020-10-18	2	0	0	0	0	0	1	1	0	0	0	0	0	0	1	0	1		3	0	0	0
YS33-1	OUT	1	85	1	1	1	0	1	0	0	0	0	0	0			0	0	0	1	1	2021-01-06	2021-02-26	51	0			0	0	0	1	1	0	0	0	0	0	0	0	0	0	0	0	1		3	0	0	0
YS34	112	1	40	1	0	0	1	1	0	1	0	0	0	1		0	0	0	0	1	1	2021-02-20	2021-03-03	11	1	2021-02-20	2021-02-21	1	0	0	0	0	0	1	0	0	0	0	0	0	0	1	0	1		5	0	0	0
YS35	111	1	70	0	0	0	0	1	0	0	1	0	1	1		0	1	0	0	0	1	2020-06-29	2020-07-10	11	0			0	0	0	0	0	0	0	0	0	1	0	0	0	0	1	0	1		4	0	0	0
YS36	112	1	52	0	0	0	0	1	0	0	1	0	1	1			1	0	0	0	1	2021-03-03	2021-03-18	15	0			0	0	0	0	0	0	1	0	0	1	0	0	0	0	1	0	1		3	0	0	0
YS37	82	0	74	0	0	0	0	1	0	0	1	0	1	1			1	0	0	0	1	2021-01-19	2021-03-15	55	1	2021-01-19	2021-01-29	10	0	0	1	1	0	0	0	0	1	0	0	0	0	1	0	1		4	1	0	0
YS38	122	1	49	0	0	0	0	1	0	0	1	0	1	1			1	0	0	0	1	2020-08-03	2020-08-12	9	0			0	0	0	0	0	0	0	0	1	0	0	0	1	1	1	0	1		10	1	0	0
YS39	61	0	86	0	0	0	0	1	0	0	1	0	1	1		1	1	0	0	0	1	2020-11-27	2020-12-07	10	0			0	0	0	0	1	1	0	1	0	0	0	0	0	0	1	1	1		3	0	0	0
YS40	ER	1	27	0	0	0	0	1	0	0	1	0	1	1		1	1	0	0	0	1	2021-02-16	2021-02-17	1	0			0	0	0	0	0	0	0	0	0	0	0	0	0	0	1	0	0		0	0	1	0
YS41		0	70	0	0	0	0	0	0	0	1	1	0	0			0	0	1	0	1	2020-10-28	2020-11-20	23	1	2020-10-28	2020-11-20	23	0	1	1	1	0	0	0	0	0	0	0	0	0	0	0	0		0	1	0	1
YS42		1	74	0	0	0	0	0	0	0	1	1	0	0		0	0	0	1	0	1	2020-06-14	2020-06-19	5	0			0	1	0	1	1	0	0	0	0	0	0	0	0	0	0	0	0		0	0	1	0
YS43-1		0	77	1	0	0	1	0	1	0	0	0	0	0			0	1	0	0	1	2020-07-24	2020-09-18	56	1	2020-07-30	2020-08-16	17	1	0	0	1	0	0	0	0	0	0	0	0	0	0	0	0		0	0	0	1
YS44		0	82	1	0	0	1	0	1	0	0	0	0	0		0	0	1	0	0	1	2020-11-08	2020-11-17	9	1	2020-11-08	2020-11-10	2	0	0	0	1	0	0	0	0	1	0	0	0	0	1	0	1		5	0	0	0
YS45	71	1	85	1	0	0	1	1	0	1	0	0	0	1		1	0	0	0	1	1	2020-07-23	2020-08-10	18	0			0	1	0	1	1	1	0	0	0	0	0	0	0	0	1	0	1		4	0	0	0
YS46	61	0	29	1	0	0	1	1	0	1	0	0	0	1			0	0	0	1	1	2020-07-14	2020-07-18	4	0			0	0	0	0	0	0	0	0	0	0	0	0	0	0	0	0	0		0	1	0	0
YS47-2	112	0	71	1	1	0	0	1	0	0	0	0	0	0			0	0	0	1	1	2020-05-09	2020-05-27	18	0			0	1	0	0	0	0	0	0	0	0	0	0	0	0	0	0	1		3		0	0
YS48-1	81	1	35	1	0	0	1	0	1	0	0	0	0	0			0	1	0	0	1	2020-05-24	2020-10-17	146	1	2020-05-23	2020-06-01	9	0	0	0	0	0	0	0	0	1	0	0	0	0	0	0	1		4	0	0	0
YS49		0	80	1	0	0	1	0	1	0	0	0	0	0	1	1	0	1	0	0	1	2021-01-19	2021-02-25	37	1	2021-01-19	2021-01-20	1	0	0	1	1	0	0	1	0	0	0	0	0	0	0	0	1		4	0	0	0
YS50		0	29	1	0	0	1	0	1	0	0	0	0	0		0	0	1	0	0	1	2021-02-23	2021-02-26	3	0			0	0	0	0	0	0	0	0	0	0	0	0	0	0	0	0	1		3	0	0	0
YS51		0	60	1	0	0	1	0	1	0	0	0	0	0			0	1	0	0	1	2020-05-22	2020-06-01	10	0			0	0	0	0	0	0	0	1	0	0	0	0	0	1	0	0	1		3	0	0	0
YS52		1	83	1	0	0	1	0	1	0	0	0	0	0	0		0	1	0	0	1	2020-06-16	2020-08-27	72	1	2020-06-16	2020-07-20	34	0	0	0	1	0	0	0	0	1	0	0	0	0	1	0	0		0	0	0	1
YS53	112	0	40	1	0	0	1	1	0	1	0	0	0	1		0	0	0	0	1	1	2021-03-19	2021-03-27	8	0			0	0	0	0	0	0	0	0	0	0	0	0	0	0	0	0	1		3	0	0	0
YS54		0	86	0	0	0	0	1	0	0	1	0	1	1		0	1	0	0	0	1	2020-10-21	2020-11-13	23	1	2020-10-21	2020-10-29	8	0	0	1	1	0	0	0	0	1	0	0	0	0	1	0	0		0	0	0	1
YS55	111	1	66	0	0	0	0	1	0	0	1	0	1	1		1	1	0	0	0	1	2021-03-12	2021-03-25	13	0			0	0	1	0	0	0	0	1	0	1	0	0	0	0	0	1	1		3	0	0	0
YS56-1	111	1	66	1	1	1	0	1	0	0	0	0	0	0		0	0	0	0	1	1	2021-01-27	2021-02-24	28	0			0	0	1	0	0	0	0	1	0	1	0	0	0	0	0	0	1		6	0	0	0
YS57-2	122	1	74	0	0	0	0	0	0	0	1	1	0	1		1	1	0	0	0	1	2020-07-22	2020-07-26	4	0			0	0	0	0	0	0	0	1	0	1	0	0	0	1	0	0	1		5		0	0
YS58	112	0	80	1	0	0	1	1	0	1	0	0	0	1	1		0	0	0	1	1	2020-06-08	2020-07-02	24	0			0	1	0	0	0	0	0	0	0	0	0	0	1	1	1	0	0		0	0	0	1
YS59	122	0	54					1													1	2020-03-19	2020-03-31	12	1	2020-03-19	2020-03-21	2	0	0	0	0	0	0		0	0	0	0	0	0	0	0	1		4		0	0
YS60	61	1	64	1	0	0	1	1	0	1	0	0	0	1			0	0	0	1	1	2020-03-30	2020-04-23	24	0			0	0	0	1	1	1	0	0	0	0	0	0	0	0	1	0	1		3	0	0	0
YS61	82	0	88	1	0	0	1	1	0	1	0	0	0	1		0	0	0	0	1	1	2020-04-17	2020-05-09	22	1	2020-04-07	2020-04-20	13	0	0	0	0	0	0	0	0	1	0	0	0	0	0	0	1		2		0	0
YS62	ICU	1	72	1	1	1	0	1	0	0	0	0	0	0		1	0	0	0	1	1	2020-04-21	2020-05-11	20	1	2020-04-21	2020-05-11	20	0	1	0	1	0	0	0	0	0	0	0	0	0	1	0	1		3	0	0	0
YS63	111,112	1	52	1	0	0	1	0	1	0	0	0	0	0			0	1	0	0	1	2020-04-27	2020-05-05	8	0			0	0	0	1	1	0	0	0	0	0	0	0	0	0	1	0	1		4	0	0	0
YS64	122	0	30	1	1	1	0	1	0	0	0	0	0	0			0	0	0	1	1	2020-05-01	2020-05-07	6	0			0	0	0	0	0	0	0	0	0	0	0	0	0	0	1	0	1		7	0	0	0
YS65	81	0	81	1	0	0	1	1	0	1	0	0	0	1			0	0	0	1	1	2020-03-27	2020-05-29	63	1	2020-03-27	2020-04-08	12	0	0	1	1	0	0	0	0	1	0	0	0	0	0	0	1		6	1	0	0
YS66-1	81	0	72	1	0	0	1	0	1	0	0	0	0	0		0	0	1	0	0	1	2020-04-21	2020-05-21	30	0			0	1	0	0	1	0	0	0	0	1	0	0	0	0	0	0	1		4	0	0	0
YS67-1	112	1	84	1	1	1	0	1	0	0	0	0	0	0	1		0	0	0	1	1	2020-04-27	2020-07-23	87	0			0	0	0	0	0	0	0	1	0	1	0	0	0	1	1	0	1		10	1	0	0
YS68		0	75	1	0	0	1	0	1	0	0	0	0	0		0	0	1	0	0	1	2020-05-27	2020-06-15	19	0			0	0	0	1	1	0	0	0	0	0	0	0	0	0	1	0	1		5	1	0	0
YS69	92	0	89	1	1	1	0	1	0	0	0	0	0	0			0	0	0	1	1	2020-05-18	2020-07-03	46	1	2020-05-28	2020-05-30	2	1	0	1	1	1	0	0	0	0	0	0	0	0	1	0	1		5	0	0	0
YS70	111	1	85					1								1	0	0	0	0	1	2020-07-01	2020-07-25	24	0			0	1	0	0	1	0	0	0	0	0	0	0	0	0	1	0	1		7	0	0	0
YS71	111	1	78	1	0	0	1	1	0	1	0	0	0	1		0	0	0	0	1	1	2020-06-20	2020-07-12	22	0			0	1	0	1	1	0	0	1	0	0	0	0	0	0	0	1	1		5	0	0	0
YS72		1	49					0											0		1	2020-07-06	2020-07-17	11	1	2020-07-06	2020-07-07	1	0	0	0	1	0	0	0	0	0	0	0	0	0	0	0	0		0	0	0	0
YS73-1	81	0	78	1	0	0	1	1	0	1	0	0	0	1			0	0	0	1	1	2020-07-15	2020-08-27	43	0			0	0	0	0	0	0	0	0	0	1	0	0	0	0	0	0	1		3	0	0	0
YS74-1		0	54					0								0					1	2020-07-29	2021-01-28	183	1	2020-07-29	2020-08-14	16	1	0	0	1	0	0	0	0	1	0	0	0	0	1	0	0		0	0	0	0
YS75	111	1	87					1									0	0	0	0	1	2020-07-27	2020-08-19	23	0			0	0	0	0	0	0	0	0	0	1	0	0	0	0	0	0	1		6	0	0	0
YS76		0	77	1	0	0	1	0	1	0	0	0	0	0	0		0	1	0	0	1	2020-07-23	2020-09-08	47	1	2020-08-12	2020-09-04	23	1	0	0	1	0	1	1	0	0	0	0	0	1	0	0	0		0	0	0	0
YS77	121	1	30	0	0	0	0	1	0	0	1	0	1	1		0	1	0	0	0	1	2020-08-27	2020-08-29	2	0			0	0	0	0	0	0	0	0	0	0	0	0	0	0	1	0	0		0	0	0	0
YS78	81	0	23	1	1	1	0	1	0	0	0	0	0	0			0	0	0	1	1	2020-09-01	2020-10-05	34	0			0	0	0	0	0	0	0	0	0	1	0	0	0	0	0	0	1		3	0	0	0
YS79	111	1	81					1									0	0	0	0	1	2020-09-08	2020-09-29	21	0			0	1	0	1	1	0	0	0	0	0	0	0	0	0	0	0	1		3	0	0	0
YS80	61	0	41	1	1	1	0	1	0	0	0	0	0	0			0	0	0	1	1	2020-09-10	2020-09-19	9	0			0	0	0	0	0	0	0	0	0	0	0	0	0	0	1	0	1		5	1	0	0
YS81-2	112,121	0	77														0	0	0	0	1	2020-09-14	2020-10-13	29	1	2020-09-14	2020-09-16	2	1	0	1	1	0	0	0	0	0	0	0	0	0	1	0	1		5	0	0	0
YS82		1	82	1	0	0	1	0	1	0	0	0	0	0			0	1	0	0	1	2020-09-11	2020-09-21	10	0			0	0	0	0	1	0	0	0	0	0	0	0	0	0	0	0	1		4	0	0	0
YS83	122	1	57	1	1	1	0	1	0	0	0	0	0	0		0	0	0	0	1	1	2020-09-23	2020-09-29	6	0			0	0	0	0	0	1	0	1	0	0	0	0	0	1	0	0	0		0	0	0	1
YS84	112	0	71	1	1	1	0	1	0	0	0	0	0	0	1		0	0	0	1	1	2020-09-15	2020-09-30	15	0			0	0	0	0	1	0	0	0	0	0	0	0	0	0	0	0	1		7	0	0	0
YS85	ER	0	85	0	0	0	0	1	0	0	1	0	1	1		0	1	0	0	0	1	2020-10-01	2020-10-12	11	0			0	0	0	0	1	0	0	0	0	0	0	0	0	0	1	0	1		5	0	0	0
YS86	112	0	87	0	0	0	0	1	0	0	1	0	1	1			1	0	0	0	1	2020-09-25	2020-10-17	22	0			0	1	0	0	1	0	0	0	0	0	0	0	0	0	0	0	1		5	0	0	0
YS87-1	111	0	85	1	0	0	1	0	1	0	0	0	0	0		1	0	1	0	0	1	2020-09-25	2020-10-14	19	1	2020-10-01	2020-10-04	3	0	1	1	1	0	0	0	0	0	0	0	0	0	0	1	0		0		0	1
YS88	91	1	62	0	0	0	0	1	0	0	1	0	1	1	1		1	0	0	0	1	2020-09-14	2020-10-19	35	0			0	0	0	0	0	0	0	1	0	0	0	0	0	0	1	0	1		3	0	0	0
YS89	121	0	80	1	0	0	1	0	1	0	0	0	0	0		0	0	1	0	0	1	2020-10-07	2020-10-28	21	0			0	1	0	0	1	0	0	0	0	0	0	0	0	0	1	0	1		7	0	0	0
YS90	111	1	78					1									0		0	0	1	2020-10-20	2020-11-02	13	1	2020-10-28	2020-10-29	1	0	1	1	1	0	0	1	0	0	0	0	0	0	0	0	1		7	0	0	0
YS91		1	78					0								0					1	2020-10-14	2020-11-26	43	0	2020-10-14	2020-11-02	19	0	0	0	0	0	0	0	0	1	0	0	0	0	1	0	1		5	0	0	0
YS92	61	0	90	0	0	0	0	1	0	0	1	0	1	1		0	1	0	0	0	1	2020-11-04	2020-11-13	9	0			0	0	1	0	0	0	0	0	0	1	0	0	0	0	0	0	1		4	1	0	0
YS93	91	1	75					1									0	0	0	0	1	2020-11-13	2020-11-30	17	0			0	0	0	0	0	0	0	1	0	0	0	0	0	0	0	0	1		5	0	0	0
YS94	92	1	81	0	0	0	0	1	0	0	1	0	1	1			1	0	0	0	1	2020-11-08	2020-12-02	24	0			0	1	0	0	1	1	0	0	0	0	0	0	0	0	1	0	1		5	0	0	0
YS95	61	0	74	1	0	0	1	1	0	1	0	0	0	1			0	0	0	1	1	2020-11-16	2020-12-01	15	0			0	0	0	0	1	0	0	1	0	0	0	0	0	0	1	0	1		5	0	0	0
YS96	112121	1	81	1	1	1	0	1	0	0	0	0	0	0			0	0	0	1	1	2020-11-17	2020-11-23	6	0			0	0	0	1	1	0	0	0	0	0	0	0	0	0	1	0	1		3	0	0	0
YS97	91	1	68	1	0	0	1	1	0	1	0	0	0	1			0	0	0	1	1	2020-11-13	2020-11-23	10	0			0	0	0	0	0	0	1	1	0	0	0	0	0	0	0	0	1		6	0	0	0
YS98	111122	1	77					1							1	0	0	0	0	0	1	2020-10-22	2020-11-24	33	0			0	0	1	1	1	0	0	0	0	1	0	0	0	0	1	0	0		0	0	0	1
YS99-1	ICU	1	68	0	0	0	0	0	0	0	0	1	0	0	1		0	0	1	0	1	2020-10-21	2021-03-15	145	1	2020-11-13	2020-12-13	30	0	1	1	1	1	0	0	0	0	0	0	0	0	0	0	0		0	0	0	1
YS100	122	0	70	1	1	1	0	1	0	0	0	0	0	0			0	0	0	1	1	2020-10-29	2020-11-27	29	0			0	0	0	0	1	0	0	1	0	1	0	0	0	1	0	0	1		3	0	0	0
YS101		1	76	1	0	0	1	1	0	1	0	0	0	1		0	0	0	0	0	1	2020-10-27	2020-12-04	38	0			0	0	0	0	0	0	1	1	0	0	0	0	0	0	0	0	0		0	1	0	0
YS102	111	0	81	1	1	1	0	1	0	0	0	0	0	0		1	0	0	0	1	1	2020-11-24	2020-12-29	35	0			0	0	0	1	1	0	0	0	0	0	0	0	0	0	1	1	1		10	0	0	0
YS103	111	0	76					0													1	2020-11-30	2020-12-11	11	0			0	0	0	0	0	0	0	0	0	1	0	0	0	0	0	0	1		4	0	0	0
YS104		1	86	1	0	0	1	0	1	0	0	0	0	0			0	1	0	0	1	2020-10-12	2020-12-28	77	0	2020-11-02	2020-11-03	1	0	1	1	1	1	0	1	0	0	0	0	0	0	0	0	0		0	1	0	1
YS105	111	1	85	0	0	0	0	1	0	0	1	0	1	1			1	0	0	0	1	2020-12-09	2020-12-18	9	0			0	0	0	0	1	0	0	0	0	0	0	0	0	0	0	0	1		5	0	0	0
YS106-1	OUT	0	89	1	1	1	0	1	0	0	0	0	0	0			0	0	0	1	0			0	0			0	1	0	0	1	0	0	0	0	0	0	0	0	0	0	0	1		0	1	0	0
YS107	112	0	75	1	1	1	0	1	0	0	0	0	0	0		1	0	0	0	1	1	2020-12-17	2020-12-24	7	0			0	0	0	0	1	1	0	0	0	0	0	0	0	0	1	0	1		3		0	0
YS108	111	1	58	1	1	1	0	1	0	0	0	0	0	0			0	0	0	1	1	2020-12-18	2020-12-24	6	0			0	0	0	0	0	0	0	0	0	1	0	0	0	0	0	0	0		0	0	0	1
YS109	122	0	62	1	0	0	1	0	1	0	0	0	0	0			0	1	0	0	1	2020-12-17	2021-01-06	20	0			0	1	0	0	1	1	1	0	0	0	0	0	0	0	0	0	1		6	0	0	0
YS110-1	81	0	90	0	0	0	0	1	0	0	1	0	1	1			1	0	0	0	1	2020-12-11	2021-01-04	24	0			0	0	0	1	1	0	0	0	0	1	0	0	0	0	0	0	1		6	0	0	0
YS111-1	122	0	84	1	1	1	0	1	0	0	0	0	0	0			0	0	0	1	1	2020-12-19	2020-12-31	12	0			0	1	0	0	1	1	0	0	0	0	0	0	0	0	0	0	1		6	0	0	0
YS112	122	0	53	1	1	1	0	1	0	0	0	0	0	0	1		0	0	0	1	1	2020-11-20	2021-01-16	57	0			0	0	0	0	0	0	0	1	0	0	0	0	0	0	1	0	0		0	0	1	0
YS113		1	72	1	0	0	1	0	1	0	0	0	0	0		1	0	1	0	0	1	2020-12-20	2020-12-29	9	0			0	1	0	0	1	0	0	1	0	0	0	0	0	0	1	0	1		4	0	0	0
YS114	102	0	64	1	0	0	1	1	0	1	0	0	0	1			0	0	0	1	1	2020-12-11	2021-01-04	24	0			0	0	0	0	1	0	0	0	0	0	0	0	0	0	1	0	0		0	0	1	0
YS115-1	OUT	0	71	1	1	1	0	1	0	0	0	0	0	0			0	0	0	1	0			0	0			0	1	0	0	1	1	0	0	0	0	0	1	0	1	0	0	0		0	0	0	1
YS116	61	0	80	1	1	1	0	1	0	0	0	0	0	0		1	0	0	0	1	1	2020-12-24	2021-01-12	19	0			0	1	0	1	1	0	0	0	0	0	0	0	0	0	0	0	1		4	0	0	0
YS117-1	111	1	66					1								0	0	0	0	0	1	2020-12-18	2021-01-26	39	0			0	0	0	1	1	0	0	0	0	1	0	0	0	0	0	0	1		4	0	0	0
YS118	81112	0	74	1	1	1	0	1	0	0	0	0	0	0		1	0	0	0	1	1	2020-12-21	2021-01-20	30	0			0	0	0	1	1	0	0	1	0	1	0	0	0	0	0	0	1		4	0	0	0
YS119		0	67	1	0	0	1	0	1	0	0	0	0	0		1	0	1	0	0	1	2020-12-26	2021-01-04	9	0			0	0	0	1	1	0	0	1	0	0	0	0	0	1	1	0	1		3	0	0	0
YS120		1	83	1	0	0	1	0	1	0	0	0	0	0		1	0	1	0	0	1	2020-11-13	2020-12-17	34	0			0	0	0	0	1	0	0	1	0	0	0	0	0	1	1	0	1		4	1	0	0
YS121	ICU,82	1	33	1	0	0	1	1	0	1	0	0	0	1		0	0	0	0	1	1	2020-11-11	2021-01-12	62	1	2020-11-11	2020-12-01	20	0	0	0	0	0	0	0	0	1	0	0	0	0	0	0	1		3	0	0	0
YS122	ER,111	0	85	1	0	0	1	1	0	1	0	0	0	1		0	0	0	0	1	1	2020-12-16	2020-12-18	2	0			0	1	1	1	1	0	0	0	0	0	0	0	0	0	0	0	0		0	0	0	1
YS123		0	55	1	0	0	1	1	0	1	0	0	0	1			0	0	0	1	1	2020-12-28	2021-01-01	4	0			0	0	0	0	0	0	0	1	0	0	0	0	0	1	0	0	1		4	1	0	0
YS124	61	1	73					1							1	1	0	0	0	0	1	2020-12-22	2021-02-19	59	0			0	0	0	0	0	0	0	1	0	1	0	0	0	0	0	0	1		4	0	0	0
YS125-1	112	0	85	1	1	1	0	1	0	0	0	0	0	0		1	0	0	0	1	1	2020-12-18	2021-01-06	19	0			0	0	0	0	0	0	0	1	0	0	0	0	0	0	0	0	1		7	1	0	0
YS126	ER,112	0	73	0	1	0	0	1	0	0	0	0	0	0		1	1	0	0	0	1	2021-01-06	2021-01-28	22	0			0	1	0	0	0	1	0	0	0	0	0	0	0	0	0	0	1		5	0	0	0
YS127	61	1	51	0	0	0	0	1	0	0	1	0	1	1		0	1	0	0	0	1	2021-01-04	2021-01-16	12	0			0	0	0	0	1	0	1	0	0	0	0	0	0	0	0	0	1		3	0	0	0
YS128	122	0	81	1	0	0	1	1	0	1	0	0	0	1		0	0	0	0	1	1	2020-12-21	2021-01-12	22	0			0	1	0	1	1	1	0	0	0	0	0	0	0	0	0	0	1		3	0	0	0
YS129-1	81	1	76					1								0	0	0	0	0	1	2020-12-18	2021-01-12	25	0			0	0	0	0	0	0	0	0	0	0	0	0	0	0	1	0	0		0	0	0	1
YS130	111	1	75	1	0	0	1	1	0	1	0	0	0	1		0	0	0	0	1	1	2020-12-26	2021-01-09	14	0	2020-12-26	2020-12-30	4	0	0	0	0	0	0	0	0	0	0	0	0	0	0	0	0		0	0	0	1
YS131	ICU, 112	1	65	1	1	1	0	1	0	0	0	0	0	0			0	0	0	1	1	2021-01-08	2021-01-20	12	1	2021-01-08	2021-01-10	2	1	0	0	0	0	1	1	0	0	0	0	0	0	1	0	1		3	0	0	0
YS132		0	82	1	0	0	1	0	1	0	0	0	0	0			0	1	0	0	1	2020-11-27	2021-01-27	61	1	20210105-10	20201126-30	11	1	0	0	1	0	0	0	0	0	0	0	0	0	1	0	1		4	0	0	0
YS133-1	ICU,121	1	88	1	1	1	0	1	0	0	0	0	0	0			0	0	0	1	1	2021-01-13	2021-02-16	34	1	2021-01-13	2021-01-15	2	0	0	1	1	0	0	0	0	1	0	0	0	0	0	0	1		3	0	0	0
YS134	112	0	32	0	0	0	0	1	0	0	1	0	1	1		1	1	0	0	0	1	2021-01-20	2021-02-12	23	0			0	0	0	0	0	0	0	0	0	0	0	0	0	0	0	0	1		3	0	0	0
YS135	112	0	86	1	0	0	1	1	0	1	0	0	0	1		1	0	0	0	1	1	2021-01-27	2021-03-03	35	0			0	1	0	0	1	1	0	0	0	0	0	0	0	0	0	0	1		6	0	0	0
YS136	ER	1	78	1	1	1	0	1	0	0	0	0	0	0			0	0	0	1	1	2021-02-11	2021-02-22	11	0			0	0	0	1	1	0	0	1	0	0	0	0	0	0	1	1	1		4	0	0	0
YS137	ER, 111	1	81	1	0	0	1	1	0	1	0	0	0	1	1	1	0	0	0	1	1	2021-02-09	2021-02-23	14	0			0	0	1	1	1	0	0	0	0	0	0	0	0	0	0	0	1		4	0	0	0
YS138	111	1	88					1									0	0	0	0	1	2021-02-12	2021-02-15	3	0			0	0	0	1	1	0	0	1	0	1	0	0	0	0	1	0	1		4	0	0	0
YS139	ICU, 112	1	59	1	0	0	1	1	0	1	0	0	0	1			0	0	0	1	1	2021-02-23	2021-03-08	13	1	2021-02-23	2021-02-23	0	0	0	0	1	1	1	1	0	0	0	0	0	0	1	0	0		0	0	0	0
YS140		0	65	0	0	0	0	0	0	0	1	1	0	0			0	0	1	0	1	2021-02-13	2021-03-24	39	1	2021-02-13	2021-02-15	2	0	0	1	1	0	0	0	0	1	0	0	0	0	0	0	1		4	0	0	0
YS141	111	0	76	1	1	1	0	1	0	0	0	0	0	0		1	0	0	0	1	1	2021-02-24	2021-03-10	14	0			0	1	0	0	1	1	0	0	0	1	0	0	0	0	1	0	1		3	0	0	0
YS142	122	0	78					1									1	0	0	0	1	2021-02-24	2021-03-08	12	0			0	0	0	1	1	0	0	1	0	1	0	0	0	0	0	0	1		3		0	0
YS143		1	78	1	1	1	0	1	0	0	0	0	0	0		1	0	0	0	1	1	2021-02-27	2021-03-11	12	0			0	0	1	1	1	0	0	0	0	0	0	0	0	0	0	0	1		6	0	0	0
YS144		1	84	1	0	0	1	0	1	0	0	0	0	0			0	1	0	0	1	2021-03-09	2021-03-12	3	0			0	1	1	1	1	1	0	1	1	0	0	0	0	0	1	0	0		0	1	0	1
YS145		1	73	1	1	1	0	1	0	0	0	0	0	0			0	0	0	1	0			0	0			0	0	0	0	0	0	0	0	0	0	0	0	0	0	0	0	0		0	0	0	1
YS146	122	0	77	1	1	1	0	1	0	0	0	0	0	0		1	0	0	0	1	1	2021-03-23	2021-03-25	2	1			0	0	0	1	1	0	0	0	0	0	0	0	0	0	0	0	0		0	0	1	0
YS147	OUT	0	72	1	0	0	1	1	0	1	0	0	0	1		0	0	0	0	1	0			0	0			0	1	0	1	1	1	1	0	0	0	0	0	0	0	0	0	0		0	1	0	1
YS148-1	ER	0	73	1	1	1	0	1	0	0	0	0	0	0			0	0	0	1	1	2021-03-26	2021-04-20	25	0			0	0	0	0	0	1	0	0	0	0	0	0	0	0	1	0	1		3	1	0	0
YS149	121	1	69	1	1	1	0	1	0	0	0	0	0	0			0	0	0	1	1	2021-03-24	2021-05-05	42	0			0	1	0	0	1	0	0	0	0	0	0	0	0	0	0	0	1		4	0	0	0
YS150	112	0	88	1	0	0	1	1	0	1	0	0	0	1			0	0	0	1	1	2021-03-29	2021-04-09	11	0			0	0	0	1	1	0	0	0	0	0	0	0	0	0	0	0	1		4	0	0	0
YS151		1	78	1	0	0	1	0	1	0	0	0	0	0			0	1	0	0	1	2021-03-10	2021-04-30	51	1	2021-03-10	2021-03-11	1	0	0	0	1	1	0	0	0	1	0	0	0	0	0	0	0		0	0	0	1
YS152	ICU,112	1	68	0	0	0	0	1	0	0	1	0	1	1	1		1	0	0	0	1	2021-03-31	2021-05-14	44	1	2021-04-05	2021-04-06	1	0	0	0	1	0	1	1	0	1	0	0	0	0	1	0	1		4	1	0	0
YS153	122	1	86	1	1	1	0	1	0	0	0	0	0	0			0	0	0	1	1	2021-04-09	2021-04-17	8	0			0	0	0	1	1	0	0	1	0	0	0	0	0	0	0	0	1		3	0	0	0
YS154	111	1	56	1	1	1	0	1	0	0	0	0	0	0			0	0	0	1	1	2021-04-01	2021-05-10	39	1	2021-04-16	2021-04-19	3	1	0	0	1	0	0	0	0	1	0	0	0	0	0	0	1		3	0	0	0
YS155		1	92	1	0	0	1	0	1	0	0	0	0	0			0	1	0	0	1	2021-03-16	2021-04-23	38	0			0	0	0	0	1	0	1	0	0	0	0	0	0	0	0	0	1		4	0	0	0
YS156	91	0	84	1	1	1	0	1	0	0	0	0	0	0			0	0	0	1	1	2021-04-14	2021-05-03	19	0			0	1	0	0	1	1	0	0	0	1	0	0	0	0	0	0	1		4	1	0	0
YS157		0	76	0	0	0	0	0	0	0	1	1	0	0		1	0	0	1	0	0			0	0			0	0	0	0	1	0	0	1	1	0	0	0	0	0	0	0	0		0	0	0	1
YS158		0	67	1	1	1	0	1	0	0	0	0	0	0			0	0	0	1	1	2021-03-16	2021-05-17	62	0	2021-03-16	2021-05-17	62	1	0	0	1	0	0	0	0	1	0	0	0	0	0	1	0		0	0	0	1
YS159		0	85	1	0	0	1	0	1	0	0	0	0	0			0	1	0	0	1	2021-03-23	2021-04-15	23	0			0	0	0	0	1	0	0	1	0	0	0	0	0	0	1	0	1		3	0	0	0
YS160		1	91	0	0	0	0	1	0	0	1	0	1	1		1	1	0	0	0	1	2021-04-06	2021-04-14	8	0			0	0	0	1	1	1	0	0	0	0	0	0	0	0	1	1	1		5	0	0	0
YS161		1	74	1	1	1	0	1	0	0	0	0	0	0		0	0	0	0	1	1	2021-03-31	2021-04-21	21	0			0	0	1	0	1	1	0	0	0	1	0	0	0	0	1	0	1		4	0	0	0
YS162		0	86	1	0	0	1	1	0	1	0	0	0	1			0	0	0	1	1	2021-04-11	2021-05-08	27	1	2021-04-11	2021-04-26	15	1	0	0	1	1	0	1	0	0	0	0	0	0	1	0	1		3	0	0	0
YS163		1	84	0	0	0	0	0	0	0	1	1	0	0			0	0	1	0	1	2021-04-17	2021-06-01	45	1	2021-04-17	2021-05-03	16	0	0	1	1	1	1	0	0	0	0	0	0	0	1	0	1		4	0	0	0
YS164		0	62	0	0	0	0	1	0	0	1	0	1	1		1	1	0	0	0	1	2021-04-26	2021-05-01	5	0			0	0	0	0	0	0	0	0	0	0	0	0	0	0	1	0	1		8	0	0	0
YS165		0	72	1	0	0	1	0	1	0	0	0	0	0		1	0	1	0	0	1	2021-04-27	2021-05-03	6	0			0	1	0	0	1	0	0	0	0	0	0	0	0	0	1	0	1		10	0	0	0
YS166		0	72	1	0	0	1	1	0	1	0	0	0	1			0	0	0	1	1	2021-04-28	2021-05-14	16	0			0	1	0	0	0	1	0	1	0	0	0	0	0	0	1	0	0		0	0	0	1
YS167		0	91	1	0	0	1	1	0	1	0	0	0	1			0	0	0	1	1	2021-04-27	2021-06-01	35	1	2021-04-27	2021-05-10	13	0	0	1	1	1	0	0	0	1	0	0	0	0	1	0	0		0	0	0	1
YS168-1		0	88					1									0				1	2021-05-02	2021-05-11	9	0			0	1	0	0	1	1	0	0	0	0	0	0	0	0	1	0	1		7	0	0	0
YS169		1	86	1	0	0	1	0	1	0	0	0	0	0			0	1	0	0	1	2021-04-19	2021-06-01	43	0			0	0	0	1	1	0	0	0	0	0	0	0	0	0	0	0	1		6	0	0	0
YS170		1	83	1	0	0	1	0	1	0	0	0	0	0		0	0	1	0	0	1	2021-03-18	2021-04-01	14	0			0	0	0	1	1	1	0	1	0	0	0	0	0	0	0	0	1		5	0	0	0
YS171		1	73	1	1	1	0	1	0	0	0	0	0	0			0	0	0	1	1	2021-01-28	2021-04-04	66	0			0	0	0	0	1	0	0	0	0	0	0	0	0	0	1	0	1		8	0	0	0
YS172		1	18	1	0	0	1	1	0	1	0	0	0	1			0	0	0	1	1	2021-04-30	2021-05-07	7	0			0	0	0	0	0	0	0	0	0	0	0	0	0	0	0	0	0		0	0	0	1
[truncated: 78 more columns]

## Sheet: Incidence
Date of isolation	relapse 여부	20/3	20/4	2-/5	20/6	20/7	20/8	20/9	20/10	20/11	20/12	21/1	21/2	21/3	21/4	21/5		20/3	20/4	2-/5	20/6	20/7	20/8	20/9	20/10	20/11	20/12	21/1	21/2	21/3	21/4	21/5
2020-07-01	1	2020-03-21	2020-04-04	2020-05-19	2020-06-05	2020-07-01	2020-08-18	2020-09-11	2020-10-22	2020-11-07	2020-12-03	2021-01-29	2021-02-26	2021-03-06	2021-04-16	2021-05-02		0.22	0.62	0.92	1.23	1.64	1.37	1.14	1.41	1.89	1.61	1.36	1.96	1.12	1.71	0.35
2020-10-22	0		2020-04-29	2020-05-22	2020-06-15	2020-07-27	2020-08-13	2020-09-22	2020-10-28	2020-11-02	2020-12-08	2021-01-29	2021-02-23	2021-03-20	2021-04-13	2021-05-02
2020-07-27	0		2020-04-29	2020-05-22	2020-06-18	2020-07-23	2020-08-21	2020-09-09	2020-10-26	2020-11-06	2020-12-13	2021-01-04	2021-02-18	2021-03-04	2021-04-14	2021-05-03
2020-11-07	0		2020-04-30	2020-05-04	2020-06-25	2020-07-16	2020-08-17	2020-09-08	2020-10-29	2020-11-07	2020-12-14	2021-01-19	2021-02-17	2021-03-12	2021-04-18	2021-05-02
2021-02-26	1			2020-05-06	2020-06-05	2020-07-15	2020-08-03	2020-09-25	2020-10-13	2020-11-06	2020-12-18	2021-01-11	2021-02-10	2021-03-05	2021-04-05	2021-05-05
2021-04-16	0			2020-05-02	2020-06-16	2020-07-20	2020-08-22	2020-09-27	2020-10-23	2020-11-14	2020-12-19	2021-01-14	2021-02-11	2021-03-06	2021-04-02
2020-11-02	0			2020-05-18	2020-06-14	2020-07-29	2020-08-05	2020-09-13	2020-10-28	2020-11-23	2020-12-21	2021-01-01	2021-02-27	2021-03-09	2021-04-05
2020-11-06	0			2020-05-27	2020-06-13	2020-07-04	2020-08-20	2020-09-15	2020-10-30	2020-11-29	2020-12-21	2021-01-04	2021-02-01	2021-03-18	2021-04-08
2021-03-06	0				2020-06-07	2020-07-29	2020-08-10	2020-09-21	2020-10-01	2020-11-02	2020-12-29	2021-01-19	2021-02-11	2021-03-24	2021-04-08
2020-08-18	0				2020-06-22	2020-07-15	2020-08-08	2020-09-29	2020-10-06	2020-11-12	2020-12-21	2021-01-07	2021-02-25	2021-03-25	2021-04-09
2020-10-28	0				2020-06-29	2020-07-04	2020-08-20	2020-09-15	2020-10-07	2020-11-05	2020-12-23	2021-01-07	2021-02-15	2021-03-26	2021-04-12
2020-07-23	0				2020-06-04	2020-07-14	2020-08-11	2020-09-25	2020-10-08	2020-11-08	2020-12-22	2021-01-07	2021-02-16	2021-03-27	2021-04-13
2020-06-05	0				2020-06-29	2020-07-25	2020-08-15	2020-09-25	2020-10-19	2020-11-13	2020-12-21	2021-01-05	2021-02-23	2021-03-25	2021-04-13
2020-06-15	0					2020-07-05	2020-08-19		2020-10-23	2020-11-17	2020-12-30	2021-01-08	2021-02-16	2021-03-31	2021-04-17
2020-08-13	1					2020-07-02	2020-08-28		2020-10-29	2020-11-18	2020-12-30	2021-01-12	2021-02-26	2021-03-29	2021-04-19
2020-07-16	0					2020-07-15				2020-11-18	2020-12-21	2021-01-13	2021-02-04	2021-03-30	2021-04-09
2020-06-18	1									2020-11-19	2020-12-24	2021-01-18	2021-02-11		2021-04-19
2020-06-25	0									2020-11-24	2020-12-28	2021-01-21	2021-02-10		2021-04-26
2020-09-11	0									2020-11-06	2020-12-18	2021-01-27	2021-02-15		2021-04-27
2020-11-07	1									2020-11-28	2020-12-29		2021-02-24		2021-04-27
2021-02-23	0									2020-11-29	2020-12-21		2021-02-25		2021-04-28
2020-10-26	0									2020-11-21			2021-02-25		2021-04-29
2021-02-18	0									2020-11-28					2021-04-29
2021-02-17	0
2020-07-15	0	4534.2	6484.3	8664.5	9747.2	9740.2	10974.6	11390.4	10654	12138	12978.8	13971.2	11199.5	14275.8	13414.4	14110.8
2021-02-10	0
2021-02-11	0
2021-02-27	0	20/3	20/4	2-/5	20/6	20/7	20/8	20/9	20/10	20/11	20/12	21/1	21/2	21/3	21/4	21/5		20/3	20/4	2-/5	20/6	20/7	20/8	20/9	20/10	20/11	20/12	21/1	21/2	21/3	21/4	21/5
2020-06-05	0	2021-03-12		2020-05-19	2020-06-18	2020-07-01	2020-08-13	2020-09-15	2020-10-13	2020-11-07	2020-12-14	2021-01-19	2021-02-26	2021-03-26	2021-04-02	2021-05-02		0.22	0	0.34	0.41	0.41	0.45	0.17	0.19	0.32	0.39	0.42	0.17	0.07	0.07	0.07
2020-07-20	0			2020-05-02	2020-06-14	2020-07-29	2020-08-17	2020-09-21	2020-10-07	2020-11-06	2020-12-21	2021-01-29	2021-02-01
2020-10-29	0			2020-05-27	2020-06-07	2020-07-04	2020-08-22			2020-11-14	2020-12-21	2020-12-21
2020-08-21	0				2020-06-22	2020-07-25	2020-08-20			2020-11-24	2020-12-30	2021-01-04
2020-07-29	1						2020-08-08				2020-12-21	2021-01-05
2020-08-17	1											2021-01-18
2020-09-22	0
2020-10-13	1
2020-11-06	1
2020-11-14	1
2020-11-23	0
2020-10-23	0
2020-09-08	0
2020-10-28	0	4534.2	6484.3	8664.5	9747.2	9740.2	10974.6	11390.4	10654	12138	12978.8	13971.2	11199.5	14275.8	13414.4	14110.8
2021-01-19	1
2021-02-01	1
2021-02-11	0
2021-02-25	0
2020-07-04	0
2021-03-04	0
2021-02-15	0
2020-08-03	0
2020-11-29	0
2021-02-16	0
2020-11-02	0
2020-06-16	0
2020-08-22	1
2020-09-09	0
2020-11-12	0
2020-07-29	0
2020-07-15	0
2020-06-14	1
2020-05-19	1
2020-05-22	0
2020-07-04	1
2020-07-14	0
2021-01-29	0
2021-02-23	0
2020-05-22	0
2020-08-05	0
2021-03-20	0
2020-10-30	0
2021-03-12	1
2021-01-29	1
2021-04-13	0
2020-08-20	1
2020-07-25	1
2020-08-10	0
2020-06-13	0
2020-03-21	0
2020-04-04	0
2020-04-29	0
2020-04-29	0
2020-04-30	0
2020-05-04	0
2020-05-06	0
2020-05-02	1
2020-05-18	0
2020-06-07	1
2020-06-22	1
2020-05-27	1
2020-06-29	0
2020-06-04	0
2020-06-29	0
2020-07-05	0
2020-07-02	0
2020-07-15	0
2020-08-08	1
2020-08-20	0
2020-08-11	0
2021-04-14	0
2020-08-15	0
2020-08-19	0
2020-08-28	0
2020-09-25	0
2020-09-27	0
2020-09-13	0
2020-09-15	1
2020-09-21	1
2020-09-29	0
2020-09-15	0
2020-09-25	0
2020-09-25	0
2020-10-01	0
2020-10-06	0
2020-10-07	1
2021-04-18	0
2020-10-08	0
2020-10-19	0
2020-10-23	0
2020-11-05	0
2020-11-08	0
2020-11-13	0
2020-11-17	0
2020-11-18	0
2020-11-18	0
2020-11-19	0
2020-10-29	0
2020-11-24	1
2021-02-16	0
2020-11-06	0
2020-11-28	0
2020-11-29	0
2020-12-03	0
2020-12-08	0
2020-12-13	0
2020-12-14	1
2021-01-04	0
2020-12-18	0
2020-12-19	0
2020-12-21	0
2020-12-21	1
2020-12-29	0
2020-12-21	1
2021-04-02	1
2021-05-02	0
2020-12-23	0
2020-12-22	0
2020-12-21	0
2020-12-30	1
2021-01-11	0
2020-12-30	0
2020-12-21	1
2021-01-14	0
2020-12-24	0
2020-12-28	0
2020-11-21	0
2020-11-28	0
2020-12-18	0
2020-12-29	0
2021-01-01	0
2021-01-04	1
2021-01-19	0
2021-01-07	0
2021-01-07	0
2021-01-07	0
2020-12-21	1
2021-01-05	1
2021-02-26	0
2021-01-08	0
2021-01-12	0
2021-01-13	0
2021-01-18	1
2021-02-04	0
2021-01-21	0
2021-01-27	0
2021-02-11	0
2021-02-10	0
2021-02-15	0
2021-02-24	0
2021-02-25	0
2021-02-25	0
2021-03-05	0
2021-03-06	0
2021-03-09	0
2021-03-18	0
2021-03-24	0
2021-03-25	0
2021-03-26	1
2021-04-05	0
2021-03-27	0
2021-04-05	0
2021-04-08	0
2021-04-08	0
2021-04-09	0
2021-04-12	0
2021-04-13	0
2021-04-13	0
2021-04-17	0
2021-04-19	0
2021-03-25	0
2021-03-31	0
2021-04-09	0
2021-04-19	0
2021-04-26	0
2021-04-27	0
2021-04-27	0
2021-04-28	0
2021-04-29	0
2021-04-29	0
2021-05-02	1
2021-05-03	0
2021-05-02	0
2021-03-29	0
2021-03-30	0
2021-05-05	0

## Sheet: Sheet2
Hospital N
9857521
9626436
9860905
9861234
9216544
9860006
9862547
9858539
9216544
9864793
9864793
6482593
9862372
9860929
9866468
9865722
9866039
9864793
9864869
3932136
9870518
9860929
9865722
9860929
9870518
9864102
9863402
9859341
9868573
9860929
2872023
9535642
8485423
9866007
9872530
8485423
7407606
1201696
9873399
9857329
9866007
2301521
9874027
9873518
9853360
844939
3971838
9604078
9870453
9604078
6401948
9858341
9870453
9867896
9875773
6275201
8442902
9873148
6275201
6449848
6717391
9733064
9553494
9874347
9870243
9195087
9867896
9870453
9545349
9866545
9876963
6297352
9873148
9873148
9170434
9195087
9573779
9876654
9850235
5255049
6291774
9881566
9813527
5255049
9880476
9857329
8906835
9881990
6291774
9878261
9729013
9883921
7491446
9883391
8474138
10152100
9884033
10152100
9873148
9884489
9877616
3684641
9880476
9851036
9872193
10152100
9883366
561234
6171211
8474138
9886789
9883994
9887430
9876862
9871889
2872023
9878484
3086003
9888970
9883855
9857627
9887698
9610121
9870277
6717649
5264746
9553494
9876862
9885148
9892356
3086237
9857329
9889496
6941102
9876862
10260002
9882626
8739129
2946791
9748413
9890400
9646490
10274521
9872377
9891969
9883256
9889344
9870277
9858194
9876862
9646490
8683882
9860193
9888918
9896415
9555943
9868619
2554174
6171357
9795992
9778420
9857329
9898744
9899134
9878511
9805683
9861410
9898282
3701442
9893919
9872377
9630089
6222157
9893272
9642940
10274521
9883554
9857329
9879717
9898282
10073389
7918680
9887268
9895633
9878165
9899332
9899332
10097021
6383407
9866523
6988113
9890422
9552879
9584757
9894201
9900191
9863829
9890780
9795992
9899473
9902080
9901542
9529247
9898064
9900191
10073389
9900348
10171247
9895801
10097021
9889308
9899473
9902079
9794158
9899763
9903922
9902079
9903922
9863914
9889308
5372661
9902079
7085
9691812
9866613
9907932
9521180
9646490
9897911
9905917
9905308
9885148
9908204
9909909
9909331
3575973
6879170
9517005
9910033
9898064
9558196
9906523
9910548
9910033
9898064
9558196
9906523
9162823
9910548
6232794
9863914
956856
554717
9858128
9876964
6158000
9914561
3701442
6158000
9856371
7284395
9912454
9878409
9542033
9863914
9870210
9913424
9876963
6879170
9593669
6126675
9913566
5087880
4338206
6171211
9916633
9875973
9919740
9921550
9921820
9805074
6026197
435612
9919936
3701442
435612
9777317
9905593
9894588

## Sheet: Sheet3
2872023
8442902
3086237
6879170
6717649
9553494
9162823
9170434
9857627
9858341
9862372
9864869
9870453
9870518
9878261
9885148
9888970
9905308
9905917
2301521
5372661
7085
9517005
6482593
6401948
9610121
9573779
9873148
9876862
9878484
9881990
9883855
9902079
9909331
8485423
9558196
9521180
9874347
9888918
9897911
5264746
3932136
6291774
6941102
6275201
9604078
9864793
9866007
9903922
9908204
6908590
9870243
9876964
9851558
9863914
9867896
9868823
9857521
9626436
9860905
9861234
9860006
9862547
9858539
9216544
9860929
9866468
9865722
9866039
9864102
9863402
9859341
9868573
9535642
9872530
7407606
1201696
9873399
9857329
9874027
9873518
9853360
844939
3971838
9875773
6449848
6717391
9733064
9195087
9545349
9866545
9876963
6297352
9876654
9850235
5255049
9881566
9813527
9880476
8906835
9729013
9883921
7491446
9883391
8474138
10152100
9884033
9884489
9877616
3684641
9851036
9872193
9883366
561234
6171211
9886789
9883994
9887430
9871889
3086003
9887698
9870277
9892356
9889496
10260002
9882626
8739129
2946791
9748413
9890400
9646490
10274521
9872377
9891969
9883256
9889344
9858194
8683882
9860193
9896415
9555943
9868619
2554174
6171357
9795992
9778420
9898744
9899134
9878511
9805683
9861410
9898282
3701442
9893919
9630089
6222157
9893272
9642940
9883554
9879717
10073389
7918680
9887268
9895633
9878165
9899332
10097021
6383407
9866523
6988113
9890422
9552879
9584757
9894201
9900191
9863829
9890780
9899473
9902080
9901542
9529247
9898064
9900348
10171247
9895801
9889308
9794158
9899763
9691812
9866613
9907932
9909909
3575973
9910033
9906523
9910548
6232794
956856
554717
9858128
6158000
9914561
9856371
7284395
9912454
9878409
9542033
9870210
9913424
9593669
6126675
9913566
5087880
4338206
9916633
9875973
9919740
9921550
9921820
9805074
6026197
435612
9919936
9777317
9905593
9894588

## Sheet: Sheet4
61	62	71	81	82	91	92	101	102	111	112	121	122	ER	ICU	외래
R001		R014/020	R002	AB33	R014/020	R014/020		R106	R012	R017	R369	AB25	R018	R014/020
AB21		R046	AB84	AB24	R159	AB89			R002	R012	R001	R159	R070	AB25	R106
AB21			ab39	R012	C14	R014/020			R002	AB25	AB16	R012	R002	R014/020	R018
R159			R014/020	R014/020	AB24				R002	AB25	R018	R018	R014/020	C34	R018
R001			R014/020	R012	R014/020				R038(ATCC25922)	R161	C34	R106	R078	R369	AB47
R106			R001						R018	AB24	R014/020	R027	R106	R017	AB47
R012			R014/020						AB24	AB25	R106	R267	R018	R012	R009
R012			R014/020						R002	R002	R027	R002	R103	AB72
R018			R012						R106	R014/020	R018	R014/020		R018
AB37			R018?						AB47	ab38	R018	AB25		R001
R018									R001	R038(ATCC25922)		R002		R018
									R018	AB25		R002
									R014/020	AB25		R046
									R018	AB25		AB24
									R018	R001		R014/020
									R014/020	R106		R078
									R018	R018		R001
									R001	R002		R014/020
									R018	R027		C23
									R014/020	C3		R014/020
									R002	AB81?		AB16
									R001	R012		R002
										R106		R012
										R078		AB26?
										AB72
										C6?
										R085 (A-B-)
										R001
										R001
										R018

## Sheet: 병동ribo
R001	AB21	R159	R106	R012	R018	AB37	R014/020	R046	R002	AB84	ab39	AB33	AB24	C14	AB89	R038(ATCC25922)	AB47	R017	AB25	R161	ab38	C3	AB81?	R078	AB72	C6?	R085 (A-B-)	R369	AB16	C34	R027	R267	C23	AB26?	R070	R103	R009
61	61	61	61	61	61	61	71	71	81	81	81	82	82	91	92	111	111	ICU	112	112	112	112	112	112	112	112	112	121	121	121	121	122	122	122	ER	ER	외래
61	61	91	102	111	61		81	122	111				91			112	외래		112					ER	ICU			ICU	122	ICU	122
81		122	외래	112	111		81		111				111				외래		112					122
111			122	82	111		81		111				122						112
111			122	122	111		81		111				112						112
112			ER	82	111		82		111										112
112			121	61	111		91		112										122
112			111	ICU	112		91		112										122
121			112	81	112		92		122										ICU
122				122	121		92		122
ICU					121		111		122
					121		111		122
					122		111		ER
					ER		112
					ER		121
					외래		122
					외래		122
					81		122
					ICU		122
					ICU		ICU
							ICU

## Sheet: HA 만
R001	AB21	R159	R106	R012	R018	AB37	R014/020	R046	R002	AB84	ab39	AB33	AB24	C14	AB89	R038(ATCC25922)	AB47	R017	AB25	R161	C3	AB81?	R078	AB72	R369	AB16	C34	R027	R267	C23	R103
61	61	91	102	111	61		71	71	81	81	81	82	82	91	92	111	111	ICU	112	112	112	112	ER	112	121	121	121	121	122	122	ER
61	61	122	122	112	61		81	122	111				91			112	외래	112	112				122	ICU	ICU	122	ICU	122
81			ER	82	111		81		111				111				외래		112
111			121	122	111		81		111				112						112
111			111	82	111		82		111										112
112			112	61	112		91		112										112
112				ICU	112		92		122										122
121				81	121		92		122										122
122				122	121		111		122										ICU
					121		111		122
					122		112		ER
					외래		122
					ICU		122
					ICU		122
							ICU
							ICU
